# Supplementary material for: High Expression of microRNA-223 Indicates a Good Prognosis in Triple-Negative Breast Cancer
Source: Front Oncol. 2021 Apr 13;11:630432. doi: 10.3389/fonc.2021.630432 (PMC8078593; doi:10.3389/fonc.2021.630432)
Supplement: Supplementary file 2 [file Table_1.xlsx]

## Sheet: data
year	age	menstrualstatus	grade	stage	tumorsize	LN2	ER	PR	Her2	MolecularSubtype	DFS	DFStime	death	OStime	miRNA223
46	1	1	2	1	1	0	1	1	0	1	0	136.33	0	136.33	1
53	1	1	3	3	1	1	1	1	0	1	0	72.47	0	72.47	1
49	1	1	2	3	1	1	1	0	0	1	1	124.53	0	128.77	0
65	2	1		2	2	0	1	1	0	1	0	113.8	0	113.8	1
56	1	1	2	1	1	0	1	1	0	1	0	127.6	0	127.6	0
60	1	1	2	1	1	0	1	1	0	1	0	96.17	0	96.17	1
40	0	1	2	2	2	0	1	1	0	1	0	109.13	0	109.13	1
45	1	1	2	2	2	0	1	1	0	1	0	0	0	0	0
53	1	1	2	2	1	1	1	1	0	1	1	124.53	0	134.33	0
65	2	1	3	3		0	1	1	0	1	0	0	0	0	0
45	1	1	2	2	2	1	1	0	0	1	0	0	0	0	0
64	2	1	2	1	1	0	1	1	0	1	0	116.8	0	116.8	1
34	0	1	3	2	2	1	1	1	0	1	0	69.2	0	69.2	0
42	1	1	2	2	1	1	1	1	0	1	0	109.77	0	109.77	1
62	2	1	3	3	2	1	1	0	0	1	1	27.5	1	27.5	0
47	1	1	2	2	2	0	1	1	0	1	0	109.23	0	109.23	0
49	1	1	3	1	1	0	1	1	0	1	1	56.13	1	65.03	0
58	1	1		2	1	1	1	1	0	1	0	62.2	0	62.2	1
56	1	1	2	1	1	0	1	0	0	1	1	86.4	0	129.43	1
55	1	1	3	2	2	1	1	1	0	1	1	17.97	1	17.97	0
60	1	1	3	2	2	0	1	1	0	1	0	128.7	0	128.7	0
68	2	1	2	2	1	1	1	0	0	1	1	74.17	1	74.17	1
55	1	1	2	2	2	0	1	1	0	1	0	96.93	0	96.93	0
57	1	1	2	1	1	0	1	0	0	1	1	97.23	0	121.5	0
73	2	1	2	1	1	0	1	0	0	1	0	0	0	0	1
62	2	1	2	3	1	1	1	1	0	1	0	111.9	0	111.9	0
61	2	1	2	2	1	1	1	1	0	1	0	107.13	0	107.13	1
73	2	1	2	2	2	1	1	0	0	1	0	106.17	0	106.17	1
69	2	1	3	3	1	1	1	1	0	1	0	133.93	0	133.93	1
80	2	1	2	1	1	0	1	1	0	1	0	131.17	0	131.17	1
46	1	1	2	1	1	0	1	0	0	1	0	95.1	0	95.1	1
58	1	1	2	1	1	0	1	0	0	1	1	82.8	0	126.83	0
59	1	1	2	1	1	0	1	1	0	1	0	105.3	0	105.3	0
59	1	1	2	1	1	0	1	0	1	2	0	138.83	0	138.83	0
48	1	1	2	1	1	0	1	0	1	2	1	102	0	134.47	0
59	1	1		1	1	0	1	1	1	2	1	57.63	0	57.7	0
60	1	1	2	3	1	1	1	0	1	2	1	79.2	1	79.2	0
56	1	1	3	2	2	0	1	0	1	2	0	0	0	0	0
60	1	1	2	3	2	1	1	0	1	2	0	75.8	0	75.8	0
61	2	1	2	1	1	0	1	1	1	2	0	0	0	0	1
53	1	1	2	2	2	1	1	0	1	2	0	127.63	0	127.63	1
50	1	1	2	2	2	1	1	1	1	2	0	126.63	0	126.63	1
68	2	1	2	1	1	0	1	0	1	2	0	55.8	0	55.8	0
66	2	1	2	3	1	1	1	0	1	2	0	0	0	0	0
70	2	1	2	3	3	1	1	0	1	2	0	129.33	0	129.33	0
61	2	1	2	3	1	1	1	0	1	2	0	131.57	0	131.57	0
62	2	1	2	2	2	0	1	1	1	2	0	0	0	0	1
60	1	1		1	1	0	1	0	1	2	0	135.13	0	135.13	0
63	2	1	2	2	2	0	1	0	1	2	1	51.63	1	76	1
61	2	1	2	3	1	1	1	1	1	2	0	137.27	0	137.27	0
58	1	1	2	2	1	1	1	1	1	2	0	0	0	0	1
72	2	1	3	2	2	0	1	0	1	2	0	113.23	0	113.23	0
54	1	1	2	1	1	0	1	1	1	2	0	95.93	0	95.93	1
48	1	1	3	2	2	1	1	1	1	2	1	20.3	1	20.3	1
63	2	1	2	2	1	1	1	1	1	2	0	0	0	0	1
55	1	1	2	2	2	0	1	0	1	2	0	106.37	0	106.37	0
56	1	1	3	3	1	1	1	0	1	2	0	0	0	0	0
50	1	1	2	2	1	0	1	1	1	2	0	0	0	0	0
56	1	1	2	2	2	1	1	1	1	2	0	48.5	0	48.5	1
52	1	1	2	2	2	0	1	1	1	2	1	29.97	0	91.07	0
49	1	1	2	2	1	0	1	0	1	2	0	83.07	0	83.07	0
57	1	1		3	1	1	0	0	1	3	0	127.33	0	127.33	0
51	1	1		2	2	1	1	0	1	2	0	143.57	0	143.57	1
55	1	1	2	2	2	0	0	0	1	3	1	67.17	1	67.17	0
71	2	1	2	2	2	0	0	0	1	3	0	126.03	0	126.03	0
58	1	1	3	2	2	0	0	0	1	3	0	129.7	0	129.7	1
50	1	1	2	1	1	0	0	0	1	3	0	47.13	0	47.13	0
51	1	1		2	2	1	0	0	1	3	0	133.6	0	133.6	0
39	0	1	2	2	1	1	0	0	1	3	0	122.53	0	122.53	0
51	1	1	2	1	1	0	1	0	1	2	0	109.37	0	109.37	1
65	2	1	2	3	2	1	1	1	1	2	0	132.93	0	132.93	0
55	1	1	2	2	2	0	0	0	1	3	0	137.07	0	137.07	0
53	1	1		2	2	0	0	0	1	3	0	137.93	0	137.93	1
56	1	1		2	1	1	0	0	1	3	0	118.6	0	118.6	0
55	1	1	2	2	1	1	0	0	1	3	1	72.33	1	114.13	0
54	1	1	2	2	2	1	1	0	1	2	0	102.17	0	102.17	0
52	1	1		1	1	0	0	0	1	3	0	84.67	0	84.67	1
49	1	1	3	1	1	0	0	0	1	3	0	98.67	0	98.67	1
50	1	1	2	1	1	0	0	0	1	3	0	62.33	0	62.33	0
53	1	1	3	1	1	0	0	0	1	3	0	98.9	0	98.9	1
51	1	1	2	1	1	0	0	0	1	3	0	100.57	0	100.57	1
52	1	1	3	2	2	0	0	0	1	3	1	56.77	0	62.6	0
63	2	1	3	2	2	0	0	0	1	3	0	84.83	0	84.83	0
52	1	1	3	2	1	1	0	0	1	3	1	68.9	0	90.57	0
55	1	1	2	2	2	0	0	0	1	3	0	82.33	0	82.33	0
45	1	1	3			1	0	0	1	3	1	53.9	0	84.43	0
57	1	1	2	1	1	0	1	0	1	2	0	85.13	0	85.13	0
49	1	1		1	1	0	0	0	1	3	0	87.43	0	87.43	1
63	2	1		3	2	1	1	0	1	2	0	131.37	0	131.37	0
54	1	1	2	3	2	1	0	0	0	4	0	15.03	0	15.03	0
55	1	1		1	1	0	0	0	0	4	0	135.8	0	135.8	1
52	1	1	2	2	2	0	0	0	0	4	0	9.83	0	9.83	1
55	1	1	2	1	1	0	0	0	0	4	0	106.13	0	106.13	1
59	1	1	3	3	2	1	0	0	0	4	1	4.43	1	9.63	1
52	1	1	3	2	2	0	0	0	0	4	0	120.3	0	120.3	1
65	2	1	3	1	1	0	0	0	0	4	0	135.37	0	135.37	0
50	1	1	2	1	1	0	0	0	0	4	1	19.4	0	133.87	0
49	1	1	2	3	2	1	0	0	0	4	1	13.37	1	16.2	0
54	1	1	3	2	1	0	0	0	0	4	0	127.8	0	127.8	0
60	1	1	2	3	2	0	0	0	0	4	0	16.73	0	16.73	1
49	1	1	2	3	1	1	0	0	0	4	0	0	0	0	0
57	1	1	2	3	1	1	0	0	0	4	1	39.6	0	39.6	0
43	1	1	3	3	3	1	0	0	0	4	1	42.47	1	42.47	0
57	1	1	2	2	2	0	0	0	0	4	0	139.8	0	139.8	0
53	1	1	2	3	3	1	0	0	0	4	1	19.1	1	19.1	0
52	1	1	2	1	1	0	0	0	0	4	0	138.03	0	138.03	0
51	1	1		2	1	1	0	0	0	4	1	45.83	1	45.83	0
72	2	1	2	2	1	0	0	0	0	4	0	40.63	0	40.63	1
64	2	1		3	3	1	0	0	0	4	1	30.4	1	30.4	0
50	1	1	2	2	2	0	0	0	0	4	1	58.73	0	131.53	0
59	1	1	2	2	2	1	0	0	0	4	0	59.67	0	59.67	0
63	2	1	2	1	1	0	0	0	0	4	0	104.5	0	104.5	0
72	2	1	3	1	1	0	0	0	0	4	0	92.43	0	92.43	0
54	1	1	2	2	2	1	0	0	0	4	0	91.47	0	91.47	0
58	1	1	3	2	2	1	0	0	0	4	1	23.83	1	48.9	0
64	2	1	2	2	2	0	0	0	0	4	0	92.3	0	92.3	1
50	1	1	2	2	1	1	0	0	0	4	0	0	0	0	1
48	1	1	3	2	2	0	0	0	0	4	0	80.77	0	80.77	0
76	2	1	2	1	1	0	0	0	0	4	1	29.4	1	29.4	0
55	1	1	2	2	2	0	0	0	0	4	1	23.4	1	23.4	0
60	1	1	3	3	1	1	0	0	0	4	1	41.77	1	41.77	0
54	1	1	2	1	1	0	0	0	0	4	0	96.3	0	96.3	1
53	1	1	2	1	1	0	0	0	0	4	0	95	0	95	1
49	1	1	3	2	1	1	0	0	0	4	0	92.37	0	92.37	0
54	1	1	2	3	2	1	0	0	0	4	0	0	0	0	0
51	1	1		1	1	0	0	0	0	4	0	90.07	0	90.07	0
58	1	1	3	3	1	1	0	0	0	4	0	89.97	0	89.97	1
58	1	1		2	2	0	0	0	0	4	0	98.2	0	98.2	1
47	1	1	2	3	1	1	0	0	0	4	0	96.2	0	96.2	0
50	1	1	2	2	2	0	0	0	0	4	0	0	0	0	0
47	1	1		1	1	0	0	0	0	4	0	0	0	0	1
67	2	1	3	1	1	0	0	0	0	4	0	91.7	0	91.7	1
56	1	1	2	1	1	0	0	0	0	4	0	90.57	0	90.57	0
55	1	1		2	2	1	0	0	0	4	0	35.67	0	35.67	1
69	2	1	2	1	1	0	0	0	0	4	0	87.2	0	87.2	1
76	2	1	3	2	2	0	0	0	0	4	0	94.3	0	94.3	1
67	2	1		1	1	0	0	0	0	4	0	92.53	0	92.53	1
54	1	1	3	2	1	1	0	0	0	4	0	91.3	0	91.3	0
54	1	1	2	3	1	1	0	0	0	4	0	0	0	0	1
70	2	1	3	3	3	1	0	0	0	4	1	21.07	1	33.2	1
69	2	1	2	1	1	0	0	0	0	4	0	94.07	0	94.07	1
85	2	1	2	1	1	0	0	0	0	4	1	24.97	1	30.47	0
77	2	1		2	2	0	1	1	0	1	0	5.01	0	5.01	0
83	2	1		2	2	0	1	1	0	1	0	11.52	0	11.52	1
48	1	1	2	2	2	1	1	1	0	1	0	121.43	0	121.43	1
48	1	1	2	1	1	0	1	1	0	1	0	38	0	38	0
80	2	1		1	1	0	1	1	0	1	1	86.47	1	86.47	1
56	1	1	2	1	1	0	1	1	0	1	0	60.63	0	60.63	0
67	2	1	2	2	2	0	1	1	0	1	0	119.8	0	119.8	0
59	1	1	2	1	1	0	1	1	0	1	0	118.43	0	118.43	0
67	2	1	2	1	1	1	1	1	0	1	0	60.87	0	60.87	0
49	1	1	2	1	1	0	1	1	0	1	0	85.3	0	85.3	0
61	2	1		2	2	0	1	1	0	1	0	82.2	0	82.2	1
55	1	1	2	2	2	0	1	1	0	1	0	105.77	0	105.77	1
77	2	1	2	2	1	0	1	1	1	2	0	36.8	0	36.8	0
53	1	1	2	1	2	1	1	1	1	2	0	23.81	0	23.81	0
58	1	1	2	1	2	0	1	0	1	2	0	68.8	0	68.8	1
55	1	1	2	2	2	0	1	1	1	2	0	93.03	0	93.03	0
58	1	1	2	1	2	1	1	0	1	2	0	18.3	0	18.3	0
55	1	1	2	2	1	1	1	0	1	2	0	112.83	0	112.83	1
50	1	1	2	2	1	1	1	0	1	2	0	110.27	0	110.27	0
63	2	1	2	2	2	1	1	0	1	2	0	107.13	0	107.13	1
62	2	1	2	2	2	1	1	1	1	2	0	102.57	0	102.57	0
63	2	1	2	1	1	0	1	1	1	2	0	46.83	0	46.83	1
46	1	1	3		1	1	0	1	1	2	0	104.77	0	104.77	0
60	1	1		2	2	1	0	1	1	2	1	17.97	0	101.6	0
52	1	1		3	2	1	1	1	1	2	1	62.2	1	70.47	0
50	1	1	3	2	1	0	1	1	1	2	0	100.87	0	100.87	1
48	1	1		2	2	0	1	1	1	2	1	38.4	0	100.87	0
50	1	1	2	1	1	0	1	1	1	2	0	0	0	0	0
55	1	1	2	2	2	1	1	1	1	2	0	0	0	0	1
58	1	1		3	1	1	1	1	1	2	0	60	0	60	0
49	1	1		2	2	0	0	0	1	3	0	75.14	0	75.14	0
57	1	1	3	2	2	1	0	0	1	3	0	6.57	0	6.57	0
50	1	1		1	1	0	0	0	1	3	0	51.7	0	51.7	1
70	2	1	3	2	1	0	0	0	1	3	0	71.18	0	71.18	0
73	2	1	3	2	2	1	0	0	1	3	0	16.11	0	16.11	0
53	1	1	2	2	1	0	0	0	1	3	0	121.23	0	121.23	0
53	1	1	2	2	2	1	0	0	1	3	0	102.17	0	102.17	0
80	2	1	2	2	1	1	0	0	1	3	0	0.3	0	0.3	1
60	1	1	3	2	2	1	0	0	1	3	0	87.85	0	87.85	1
58	1	1	3	2	2	1	0	0	1	3	0	31.37	0	31.37	1
53	1	1	3	2	1	0	0	0	1	3	0	0.27	0	0.27	0
56	1	1	2	2	2	1	0	0	1	3	0	0.98	0	0.98	0
53	1	1	3	2	2	1	0	0	1	3	1	3.47	0	111.63	0
54	1	1		1	1	0	0	0	1	3	0	6.84	0	6.84	1
56	1	1		1	2	0	0	0	1	3	0	109.67	0	109.67	1
63	2	1	3	1	1	0	0	0	1	3	0	41.33	0	41.33	0
61	2	1		2		0	0	0	1	3	0	28.47	0	28.47	0
59	1	1		2	3	0	0	0	1	3	0	104.33	0	104.33	1
55	1	1	2	2	2	0	0	0	1	3	0	107.2	0	107.2	0
55	1	1	2	3	2	1	0	0	1	3	1	2.23	1	18.8	0
57	1	1	2	2	2	0	0	0	1	3	0	105.13	0	105.13	1
62	2	1		2	2	0	0	0	1	3	0	102.07	0	102.07	0
50	1	1	3	2	2	1	0	0	1	3	0	100.2	0	100.2	0
55	1	1	3	3	2	0	0	0	1	3	0	100.2	0	100.2	1
69	2	1	3	2	2	1	0	0	1	3	0	100	0	100	1
59	1	1	2	2	1	0	0	0	1	3	0	99.93	0	99.93	0
55	1	1		2	2	0	0	0	1	3	0	99.7	0	99.7	0
57	1	1	2	1	2	0	0	0	1	4	0	85.23	0	85.23	0
53	1	1	2	1	2	0	0	0	1	4	0	13.57	0	13.57	0
47	1	1	3	2	2	1	0	0	0	4	0	103.23	0	103.23	1
65	2	1		1	1	0	0	0	0	4	1	52.93	0	101.8	0
70	2	1		1	1	1	0	0	0	4	0	97.3	0	97.3	0
51	1	1	3	2	2	0	0	0	0	4	1	71.5	0	83.93	0
84	2	1	3	1	1	0	0	0	0	4	1	12.47	1	12.47	1
66	2	1	2	1	1	0	0	0	0	4	0	90.33	0	90.33	1
53	1	1	2	2	3	0	0	0	0	4	0	95.2	0	95.2	1
66	2	1	3	1	1	0	0	0	0	4	0	93.9	0	93.9	0
52	1	1	2	1	1	0	0	0	0	4	1	26.47	0	38.97	0
80	2	1	2	2	1	0	0	0	0	4	0	90.63	0	90.63	0
58	1	1	3	2	2	0	0	0	0	4	0	90.4	0	90.4	1
45	1	1	3	2	2	1	0	0	0	4	0	88.77	0	88.77	0
59	1	1	2	2	1	0	0	0	0	4	0	88.07	0	88.07	1
44	1	1	3	2	1	1	0	0	0	4	1	11.87	1	51.43	0
42	1	1	3	2	2	1	0	0	0	4	0	87.37	0	87.37	0
52	1	1		1	2	0	0	0	0	4	0	85.97	0	85.97	1
59	1	1	2	2	2	1	0	0	0	4	1	56.13	1	78.87	0
49	1	1		2	3	1	0	0	0	4	1	0.63	1	5.67	0
54	1	1		2	1	0	0	0	0	4	1	70.4	0	75.87	0
59	1	1	3	3	1	1	0	0	0	4	1	1.3	1	34.27	0
50	1	0	2	2	2	1	1	1	0	1	1	71.73	0	110.43	1
44	1	0	3	1	1	0	1	0	0	1	1	54.47	0	108.07	0
53	1	0	2	2	2	0	1	1	0	1	0	94.73	0	94.73	0
36	0	0				1	1	1	1	2	0	42.43	0	42.43	0
53	1	0	2	2	2	1	1	1	0	1	0	102.8	0	102.8	1
48	1	0	2	1	1	0	1	1	0	1	0	39.7	0	39.7	1
50	1	0	2	1	1	0	1	1	0	1	0	106.33	0	106.33	0
46	1	0	2	2	2	1	1	1	0	1	0	128.8	0	128.8	1
47	1	0	2	1	1	0	1	1	0	1	0	130.93	0	130.93	0
48	1	0	2	1	1	0	1	1	0	1	0	128.03	0	128.03	0
37	0	0	2	2	2	1	1	1	0	1	0	126.67	0	126.67	0
49	1	0	2	2	2	0	1	1	0	1	0	110.5	0	110.5	1
51	1	0	2	2	2	1	1	1	0	1	0	111.57	0	111.57	0
42	1	0	2	2	1	1	1	1	0	1	0	110.43	0	110.43	1
36	0	0	2	2	2	0	1	1	0	1	0	0	0	0	1
49	1	0	3	1	1	0	1	1	0	1	0	108.43	0	108.43	0
32	0	0	2	1	2	0	1	1	0	1	0	100.6	0	100.6	1
53	1	0	2	2	2	0	1	0	1	2	0	80.5	0	80.5	0
45	1	0		2	2	0	1	0	1	2	1	114.43	0	120.2	0
48	1	0	2	3	1	1	1	0	1	2	0	99	0	99	0
45	1	0	2	1	1	0	1	1	1	2	0	138.2	0	138.2	1
37	0	0	2	1	1	0	1	1	1	2	0	127.7	0	127.7	0
41	1	0		2	2	0	1	1	1	2	0	76.47	0	76.47	1
43	1	0	2	2	2	1	1	0	1	2	0	0	0	0	0
49	1	0	2	2	2	1	1	1	1	2	0	103.43	0	103.43	1
52	1	0		1	1	0	1	0	1	2	0	111.27	0	111.27	0
39	0	0	3	2	2	0	1	1	1	2	0	0	0	0	0
42	1	0	2	1	1	0	1	1	1	2	0	111.77	0	111.77	1
50	1	0	2	2	2	0	1	0	1	2	1	13.03	1	13.03	0
47	1	0		2	3	1	1	0	1	2	0	64.3	0	64.3	0
37	0	0	2	1	1	0	1	1	1	2	0	98.13	0	98.13	1
39	0	0	3	1	2	0	1	1	1	2	0	97.1	0	97.1	0
48	1	0	3	2	2	0	1	1	1	2	0	100.33	0	100.33	1
51	1	0	2	2	2	1	1	1	1	2	0	102.07	0	102.07	0
37	0	0	2	2	2	0	1	1	1	2	0	75.13	0	75.13	1
47	1	0		2	3	0	1	0	1	2	1	32.1	0	36.37	0
52	1	0	2	1	1	0	1	1	1	2	0	95.83	0	95.83	0
46	1	0		2	2	0	1	0	1	2	0	94.97	0	94.97	1
48	1	0	2	2	3	1	1	0	1	2	1	14.23	1	14.23	0
42	1	0		2	2	1	0	0	1	3	1	51.9	0	51.53	0
39	0	0		2	3	0	0	0	1	3	0	117.33	0	117.33	0
46	1	0	3	1	1	0	0	0	1	3	0	118.97	0	118.97	0
55	1	0	2	1	1	0	0	0	1	3	0	143.47	0	143.47	1
46	1	0	3	2	2	0	0	0	1	3	0	143.1	0	143.1	0
47	1	0	2	2	2	0	1	0	1	2	0	131.73	0	131.73	0
51	1	0	2	2	2	0	0	0	1	3	0	0	0	0	0
68	2	0	2	2	2	1	0	0	1	3	1	62.43	0	63.43	0
43	1	0	3	3	3	1	0	0	1	3	0	59.77	0	59.77	1
47	1	0	2	2	2	0	0	0	1	3	0	126.63	0	126.63	1
46	1	0	3	1	1	0	0	0	1	3	1	84.87	0	128.23	0
49	1	0	2	2	2	1	0	0	1	3	0	96.7	0	96.7	0
39	0	0	2	2	2	1	0	0	1	3	1	17.9	0	126.27	0
46	1	0	2	3	1	1	0	0	1	3	0	137.27	0	137.27	1
46	1	0	3	2	2	1	0	1	1	3	1	65.3	0	136.53	1
45	1	0	3	2	2	0	0	0	1	3	0	126.47	0	126.47	0
56	1	0		2	3	0	0	0	1	3	0	97.93	0	97.93	1
50	1	0	3	3	1	1	0	0	1	3	1	21.1	1	47.9	0
47	1	0	3	3	2	1	0	0	1	3	0	96.1	0	96.1	1
41	1	0		1	1	0	0	0	1	3	0	92.13	0	92.13	0
42	1	0	2	2	2	0	0	0	1	3	0	84.9	0	84.9	0
60	1	0	3	2	2	1	0	0	1	3	0	84.87	0	84.87	0
48	1	0	2	2	2	0	0	0	0	4	0	143.9	0	143.9	1
35	0	0	2	2	2	0	0	0	0	4	1	15.1	0	21.17	0
40	0	0	2	3	2	1	0	0	0	4	0	2.07	0	2.07	1
40	0	0	2	1	1	0	0	0	0	4	0	117.13	0	117.13	0
45	1	0	3	2	2	0	0	0	0	4	0	137.87	0	137.87	0
38	0	0		2	2	0	0	0	0	4	0	135.33	0	135.33	1
45	1	0	2	3	2	1	0	0	0	4	0	18.4	0	18.4	1
43	1	0	3	2	2	0	0	0	0	4	0	128.8	0	128.8	1
48	1	0	2	2	2	0	0	0	0	4	0	0	0	0	0
45	1	0	3	1	1	0	0	0	0	4	0	117.67	0	117.67	1
52	1	0	2	2	2	0	0	0	0	4	0	128.1	0	128.1	1
39	0	0	2	1	1	0	0	0	0	4	0	133.7	0	133.7	1
51	1	0	3	1	1	0	0	0	0	4	0	123.1	0	123.1	0
45	1	0		2	3	0	0	0	0	4	0	130.1	0	130.1	1
45	1	0	2	2	2	0	0	0	0	4	0	126.8	0	126.8	0
56	1	0	2	1	1	0	0	0	0	4	0	118.4	0	118.4	1
48	1	0	2	3	2	1	0	0	0	4	0	122.43	0	122.43	1
46	1	0	2	2	1	1	0	0	0	4	0	135	0	135	1
50	1	0		2	1	1	0	0	0	4	0	131	0	131	1
50	1	0	2	2	2	0	0	0	0	4	0	131.57	0	131.57	1
48	1	0	3	2	2	1	0	0	0	4	0	127.17	0	127.17	0
33	0	0	2	2	2	0	0	0	0	4	0	126.7	0	126.7	0
41	1	0	3	2	2	0	0	0	0	4	0	118.37	0	118.37	1
35	0	0	2	2	2	0	0	0	0	4	1	13.77	0	108.23	0
47	1	0	2	2	2	1	0	0	0	4	0	18.23	0	18.23	0
48	1	0	3	2	2	1	0	0	0	4	0	129	0	129	1
50	1	0	2	2	2	0	0	0	0	4	0	0	0	0	1
75	2	0	2	2	2	0	0	0	0	4	1	67.63	0	104.8	0
42	1	0	2	1	1	0	0	0	0	4	0	77.4	0	77.4	0
37	0	0	3	2	2	1	0	0	0	4	1	11.7	1	68.2	0
39	0	0	3	2	2	1	0	0	0	4	0	98.4	0	98.4	0
45	1	0	3	1	1	0	0	0	0	4	0	117.67	0	117.67	0
48	1	0	2	2	2	0	0	0	0	4	0	91.47	0	91.47	1
33	0	0	3	3	2	1	0	0	0	4	1	25.13	1	25.13	1
52	1	0		2	2	0	0	0	0	4	0	48.37	0	48.37	0
42	1	0	2	1	1	0	0	0	0	4	0	20.1	0	20.1	0
54	1	0	2	2	2	0	0	0	0	4	0	85.37	0	85.37	1
35	0	0		3	1	1	0	0	0	4	0	87.5	0	87.5	1
29	0	0		2	1	1	0	0	0	4	0	101.53	0	101.53	0
49	1	0	3	1	1	0	0	0	0	4	1	16.47	0	17.63	0
52	1	0	2	3	2	1	0	0	0	4	0	84.4	0	84.4	0
44	1	0	2	2	2	0	0	0	0	4	0	93.73	0	93.73	1
54	1	0	2	2	2	0	0	0	0	4	0	92.33	0	92.33	0
43	1	0	2	2	2	0	0	0	0	4	1	26.33	1	71.97	0
45	1	0	2	2	2	0	0	0	0	4	0	90.23	0	90.23	0
46	1	0	3	2	2	0	0	0	0	4	0	99.93	0	99.93	0
49	1	0	2	1	1	0	0	0	0	4	0	82.37	0	82.37	0
43	1	0	2	2	1	0	1	1	0	1	0	47.4	0	47.4	0
50	1	0		2	1	0	1	1	0	1	0	103.27	0	103.27	0
51	1	0	2	2	1	1	1	1	0	1	0	49.27	0	49.27	1
46	1	0		2	2	1	1	1	0	1	0	43.1	0	43.1	0
47	1	0	2	1	1	1	1	1	0	1	1	115.87	0	125.77	0
46	1	0		3	3	1	1	1	0	1	0	4.9	0	4.9	0
46	1	0		1	1	1	1	1	0	1	0	118.5	0	118.5	0
47	1	0	2	1	1	1	1	1	0	1	1	79.17	0	105.87	0
38	0	0	2	1	1	0	1	1	0	1	0	5.83	0	5.83	0
45	1	0		1	1	0	1	1	0	1	0	108.17	0	108.17	0
31	0	0	2	1	1	0	1	1	0	1	0	96.57	0	96.57	1
43	1	0	2	2	2	1	1	1	0	1	0	85.2	0	85.2	1
55	1	0	2	1	1	0	1	1	0	1	0	78.8	0	78.8	1
46	1	0	2	2	2	1	1	1	0	1	0	0	0	0	1
48	1	0	2	2	2	0	1	1	0	1	0	93.93	0	93.93	0
48	1	0	2	1	1	0	1	1	0	1	0	116.57	0	116.57	1
46	1	0				1	1	1	0	1	0	30.23	0	30.23	0
49	1	0		1	1	1	1	1	0	1	0	98.47	0	98.47	0
43	1	0	2	1	1	0	1	1	0	1	0	115.17	0	115.17	0
39	0	0		1	1	0	1	1	0	1	0	114.6	0	114.6	0
47	1	0	2	1	1	0	1	1	0	1	1	43.87	1	79.37	0
42	1	0	3	2	1	1	1	1	0	1	0	113.2	0	113.2	1
43	1	0	2	1	1	1	1	1	0	1	0	89.37	0	89.37	0
50	1	0	2	1	1	1	1	1	0	1	0	77.8	0	77.8	1
45	1	0	2	2	2	0	1	1	0	1	0	110.23	0	110.23	0
52	1	0	3	1	1	0	1	1	0	1	0	110.2	0	110.2	1
35	0	0	2	2	1	1	1	1	0	1	1	26.83	0	94.73	1
44	1	0	3	2	2	0	1	1	0	1	1	27.8	1	83.03	0
71	2	0	2	1	1	0	1	1	0	1	0	109.33	0	109.33	0
32	0	0	2	1	1	1	1	1	0	1	0	108.4	0	108.4	0
46	1	0	2	1	1	1	1	1	0	1	0	44.9	0	44.9	0
50	1	0	2	2	2	0	1	1	0	1	0	107	0	107	0
48	1	0	3	2	2	1	1	1	0	1	0	106.87	0	106.87	0
65	2	0	2	1	1	0	1	1	0	1	0	105.8	0	105.8	0
43	1	0	2	2	1	1	1	1	0	1	0	105.53	0	105.53	0
51	1	0	2	2	1	1	1	1	0	1	1	18.33	1	50.87	0
53	1	0	3	1	1	1	1	1	0	1	0	98.2	0	98.2	1
43	1	0	2	2	1	1	1	1	0	1	0	108.93	0	108.93	1
49	1	0	2	2	2	1	0	1	1	2	0	73.33	0	73.33	0
45	1	0	2	2	1	1	1	1	1	2	0	110.07	0	110.07	0
36	0	0	2	2	2	0	1	1	1	2	0	91.43	0	91.43	1
42	1	0	3	1	1	0	1	1	1	2	0	75.53	0	75.53	1
45	1	0	2	2	1	1	1	1	1	2	0	112.2	0	112.2	0
40	0	0	2	2	1	1	1	0	1	2	0	113.2	0	113.2	0
29	0	0	2	3	1	1	1	0	1	2	1	47.37	0	122.4	0
50	1	0	3	2	2	1	1	1	1	2	0	121.7	0	121.7	0
47	1	0			1	1	0	1	1	2	0	11.64	0	11.64	1
42	1	0	2	3	3	0	0	1	1	2	0	18.95	0	18.95	0
31	0	0		1	1	0	1	0	1	2	1	47.37	0	119.37	0
34	0	0	2	2	1	1	1	0	1	2	0	117.6	0	117.6	0
55	1	0	3	2	1	1	1	1	0	2	0	26.08	0	26.08	0
32	0	0	3	1	1	1	1	1	1	2	0	114.83	0	114.83	0
48	1	0	2	2	2	0	0	1	1	2	1	40.77	0	108.1	0
50	1	0		1	2	0	1	1	1	2	0	9.78	0	9.78	0
50	1	0	2	2	2	1	0	1	1	2	0	109.9	0	109.9	1
41	1	0			2	1	1	0	1	2	0	76.07	0	76.07	1
47	1	0	2	2	1	1	0	1	1	2	0	104.9	0	104.9	0
50	1	0	2	2	2	1	0	1	1	2	1	6.53	1	61.4	0
51	1	0	2	2	2	1	1	1	1	2	0	92.53	0	92.53	0
37	0	0	2	1	2	0	1	1	1	2	0	103.67	0	103.67	0
48	1	0	3	2	1	1	1	0	1	2	0	103.03	0	103.03	0
51	1	0			2	1	0	1	1	2	0	102.5	0	102.5	1
35	0	0			1	0	1	1	1	2	1	15.97	0	15.97	0
41	1	0	2	2	2	1	0	1	1	2	0	0	0	0	0
42	1	0	2	1	1	0	1	1	1	2	0	99.7	0	99.7	1
51	1	0			1	0	1	1	1	2	0	94.67	0	94.67	0
47	1	0	2	1	1	0	1	0	1	2	0	94.5	0	94.5	1
47	1	0	2	3	2	1	0	1	1	2	0	0.63	0	0.63	0
49	1	0	3	2	2	1	1	1	1	2	0	87.3	0	87.3	1
31	0	0		2	2	0	1	0	1	2	1	40.27	1	40.27	1
52	1	0	2	2	1	0	0	0	1	3	0	27.08	0	27.08	0
50	1	0	2	2	2	1	0	0	1	3	0	0	0	0	1
36	0	0	2	2	2	1	0	0	1	3	0	7.25	0	7.25	0
43	1	0	3	2	3	0	0	0	1	3	0	34.81	0	34.81	0
47	1	0	3	2	2	1	0	0	1	3	0	124.6	0	124.6	1
42	1	0			2	1	0	0	1	3	0	0.43	0	0.43	0
50	1	0	3	2	2	1	0	0	1	3	1	52	1	62.8	0
31	0	0				1	0	0	1	3	0	119.77	0	119.77	1
51	1	0	2	2	2	1	0	0	1	3	0	23.23	0	23.23	1
46	1	0	3	1	2	1	0	0	1	3	0	0.4	0	0.4	0
51	1	0		2	2	0	0	0	1	3	0	23.8	0	23.8	0
53	1	0	3	2	3	1	0	0	1	3	0	23.38	0	23.38	1
41	1	0	2	3	1	1	0	0	1	3	0	116.47	0	116.47	0
51	1	0				1	0	0	1	3	0	0	0	0	0
49	1	0	3	2	2	1	0	0	1	3	0	113.77	0	113.77	0
51	1	0	2	1	2	0	0	0	1	3	0	39.47	0	39.47	1
50	1	0	3	2	2	0	0	0	1	3	0	107.23	0	107.23	0
49	1	0		2	2	0	0	0	1	3	0	104.83	0	104.83	0
41	1	0	3	2	2	0	0	0	1	3	0	103.6	0	103.6	1
26	0	0		2	2	0	0	0	1	3	0	102.57	0	102.57	0
35	0	0	2	2	1	1	0	0	1	3	0	20.4	0	20.4	1
44	1	0	3	2	2	1	0	0	1	3	0	98.8	0	98.8	0
50	1	0	2	2	1	1	0	0	1	3	1	42.1	0	95.57	0
63	2	0	2	1	2	1	0	0	0	4	0	123.67	0	123.67	0
57	1	0	2	1	2	0	0	0	0	4	1	33.1	0	123.07	0
55	1	0	3	2	1	1	0	0	0	4	0	55.53	0	55.53	1
53	1	0	2	2	2	0	0	0	0	4	0	105.3	0	105.3	0
42	1	0			1	0	0	0	0	4	0	98.07	0	98.07	1
42	1	0	3	2	2	1	0	0	0	4	0	84.9	0	84.9	0
43	1	0	2	2	2	1	0	0	0	4	1	91.03	0	96.67	0
49	1	0	2	2	2	1	0	0	0	4	0	97.67	0	97.67	0
49	1	0		1	1	0	0	0	0	4	0	95.1	0	95.1	0
33	0	0	3	1	2	1	0	0	0	4	0	94.53	0	94.53	0
57	1	0	3	2	1	1	0	0	0	4	0	94.27	0	94.27	0
33	0	0	2	2	2	0	0	0	0	4	1	61.77	0	94.17	0
53	1	0	3	2	2	1	0	0	0	4	1	14.27	1	21.8	0
40	0	0	3	2	2	1	0	0	0	4	1	8.63	1	14.77	0
32	0	0	3	1	1	0	0	0	0	4	0	0	0	0	0
63	2	0		2		1	0	0	0	4	1	11.67	1	46.9	0
40	0	0	3	1	1	0	0	0	0	4	1	31.7	0	89.7	0
43	1	0	2	1	1	0	0	0	0	4	0	89.6	0	89.6	1
49	1	0	2	1	2	0	0	0	0	4	0	88.53	0	88.53	0
36	0	0	3	2	1	1	0	0	0	4	0	88.47	0	88.47	0
42	1	0	3	2	1	1	0	0	0	4	0	88.03	0	88.03	0
47	1	0		2		0	0	0	0	4	0	87.97	0	87.97	0
48	1	0		1	3	0	0	0	0	4	0	87.97	0	87.97	0
44	1	0	2	2	1	1	0	0	0	4	1	21.67	0	87.5	0
40	0	0	3	1	1	0	0	0	0	4	0	84.13	0	84.13	0
45	1	0	3	1	1	0	0	0	0	4	0	83.6	0	83.6	1
48	1	0	3	1	1	0	0	0	0	4	0	83.83	0	83.83	1
40	0	0	3	2	1	0	0	0	0	4	0	82.63	0	82.63	0
